# Supplementary material for: Carbohydrate Knowledge in People with Type 1 and Type 2 Diabetes in the NutriNet-Santé Cohort Study
Source: Nutrients. 2026 Apr 29;18(9):1415. doi: 10.3390/nu18091415 (PMC13165393; doi:10.3390/nu18091415)
Supplement: Supplementary file 1 [file nutrients-18-01415-s001.zip]

Archive with 1 entries (1 files):
- nutrients-4214945-supplementary.pdf
